# Supplementary material for: Selective Alterations of Thiol Redox Homeostasis and Antioxidant Enzyme Activity in Advanced Atherosclerosis
Source: Int J Mol Sci. 2026 Jun 18;27(12):5496. doi: 10.3390/ijms27125496 (PMC13300297; doi:10.3390/ijms27125496)
Supplement: Supplementary file 1 [file ijms-27-05496-s001.zip]

Archive with 1 entries (1 files):
- ijms-4319848-supplementary.pdf
